# Supplementary material for: NaviCom: a web application to create interactive molecular network portraits using multi-level omics data
Source: Database (Oxford). 2017 Apr 2;2017:bax026. doi: 10.1093/database/bax026 (PMC5467574; doi:10.1093/database/bax026)
Supplement: Supplementary Data [file bax026_Supp.zip]

Archive with 2 entries (2 files):
- Dorel_etal_SupplementaryFigures_DATABASE_BiocurationVirtualIssue_REVISED.docx
- Dorel_etal_SupplelmentaryTable_DATABASE_BiocurationVirtualIssue.docx
